# Supplementary material for: Simulation of Solvatochromic Phenomena in Xanthione Using Explicit Solvent Methods
Source: Molecules. 2024 Nov 27;29(23):5609. doi: 10.3390/molecules29235609 (PMC11643922; doi:10.3390/molecules29235609)
Supplement: Supplementary file 1 [file molecules-29-05609-s001.zip]

Archive with 1 entries (1 files):
- molecules-3292532-supplementary.pdf
